# Supplementary material for: Coordinated Interactions between the Hippocampus and Retrosplenial Cortex in Spatial Memory
Source: Research (Wash D C). 2024 Oct 31;7:0521. doi: 10.34133/research.0521 (PMC11525046; doi:10.34133/research.0521)
Supplement: Supplementary 1 — Figs. S1 to S11 [file research.0521.f1.zip]

Archive with 12 entries (12 files):
- Figure S1.pdf
- Figure S10.pdf
- Figure S11.pdf
- Figure S2.pdf
- Figure S3.pdf
- Figure S4.pdf
- Figure S5.pdf
- Figure S6.pdf
- Figure S7.pdf
- Figure S8.pdf
- Figure S9.pdf
- Supplementary Materials.pdf
